# Supplementary material for: Effects of Temperature, Axial Ligand, and Photoexcitation on the Structure and Spin-State of Nickel(II) Complexes with Water-Soluble 5,10,15,20-Tetrakis(1-methylpyridinium-4-yl)porphyrin
Source: Molecules. 2024 Jan 8;29(2):310. doi: 10.3390/molecules29020310 (PMC10818337; doi:10.3390/molecules29020310)
Supplement: Supplementary file 1 [file molecules-29-00310-s001.zip]

Archive with 1 entries (1 files):
- molecules-2776581-supplementary.pdf
